# Supplementary material for: High Tibial Osteotomy for Knee Osteoarthritis with Genu Varum: A Retrospective, Observational Study
Source: J Funct Morphol Kinesiol. 2026 Mar 23;11(1):129. doi: 10.3390/jfmk11010129 (PMC13027401; doi:10.3390/jfmk11010129)
Supplement: Supplementary file 1 [file jfmk-11-00129-s001.zip]

Archive with 2 entries (2 files):
- STROBE Statement.pdf
- Supplementary Figures.pdf
